# Supplementary material for: Alginate-Chitosan Coated Nanoliposomes as Effective Delivery Systems for Bamboo Leaf Flavonoids: Characterization, In Vitro Release, Skin Permeation and Anti-Senescence Activity
Source: Antioxidants (Basel). 2022 May 23;11(5):1024. doi: 10.3390/antiox11051024 (PMC9137723; doi:10.3390/antiox11051024)
Supplement: Supplementary file 1 [file antioxidants-11-01024-s001.zip]

Archive with 1 entries (1 files):
- antioxidants-1712686-supplementary.pdf
